# Supplementary material for: The type of bottleneck matters: Insights into the deleterious variation landscape of small managed populations
Source: Evol Appl. 2019 Sep 30;13(2):330–41. doi: 10.1111/eva.12872 (PMC6976952; doi:10.1111/eva.12872)
Supplement: Supplementary file 1 [file EVA-13-330-s001.xlsx]

## Sheet: Table S1
Table S1. Mapping statistics
	Sample ID	Number of reads	Number of mapped reads	Mean mapping quality	Mean coverage	Standard deviation coverage
	ADIV00007	130,265,576	129,654,270	9.8755	15.3982	20.4242
	ADIV00010	125170782	124818054	9.124	12.4512	19.1429
	ADIV00013	139,038,772	137,449,804	8.7882	15.7378	46.011
	ADIV00022	134,949,693	134,442,562	9.7859	15.9629	23.0526
	ADIV00023	115823919	115396648	8.961	11.4601	18.7489
	ADIV00025	123,809,108	123,373,324	9.766	14.6551	20.3865
	ADIV00031	138,895,321	138,385,194	9.8763	16.4256	23.2463
	ADIV00040	123,764,155	123,218,454	9.8594	14.6135	22.3123
	ADIV00048	132,861,580	132,318,535	9.7203	15.6995	19.97
	ADIV00050	119,951,016	119,413,895	9.3526	14.1396	19.7239
	ADIV00052	132,842,884	132,308,939	9.7837	15.6857	20.645
	ADIV00055	118,765,105	118,239,307	9.3394	14.0321	16.8501
	ADIV00056	140,571,672	139,990,621	9.7993	16.5711	22.5991
	ADIV00058	153,375,240	152,723,897	9.7571	18.061	25.6177
	ADIV00067	129,442,096	128,954,660	9.9131	15.2665	22.073
	ADIV00076	131,293,676	130,059,351	9.404	14.972	38.2732
	ADIV00090	135,416,823	134,692,714	9.6723	15.8429	26.2624
	ADIV00091	66,367,715	65,637,487	9.262	7.3115	18.5251
	ADIV00095	146,175,328	145,524,589	9.8951	17.2508	30.2117
	ADIV00097	136,969,735	136,427,094	9.4797	16.2116	20.823
	ADIV00100	133,460,746	132,945,781	9.9397	15.7707	23.7128
	ADIV00107	65,564,696	64,670,470	8.5782	7.0196	21.7454
	ADIV00110	66,412,100	65,666,540	8.7856	7.2536	19.8078
	ADIV00112	152,038,601	151,356,064	9.4205	17.9473	24.8542
	ADIV00116	65,859,084	65,133,592	8.7958	7.3091	18.7405
	ADIV00117	68,835,313	68,544,061	9.1157	7.9602	12.0672
	ADIV00118	68,030,420	67,572,317	9.2616	7.7032	15.4403
	ADIV00119	60,876,015	60,126,434	8.977	6.6017	20.7197
	ADIV00127	130,184,542	129,705,130	9.495	15.415	19.371
	ADIV00128	155,586,797	154,993,145	9.4251	18.4267	24.0412
	ADIV00130	133,697,924	133,150,920	9.8683	15.8021	32.7637
	ADIV00131	133,776,061	133,265,261	9.5349	15.8421	28.3394
	ADIV00134	72,266,208	71,551,701	8.8043	7.9769	20.9056
	ADIV00140	70,608,630	69,458,905	8.6404	7.467	29.6391
	ADIV00147	144,491,261	143,839,921	9.9769	17.0911	28.4532
	ADIV00151	144,598,211	144,076,081	9.6171	17.1362	23.9628
	ADIV00160	66,538,145	65,781,342	8.8025	7.2708	20.857
	ADIV00165	155,780,633	155,143,653	9.6137	18.3613	25.1543
	ADIV00167	69,765,262	69,396,838	9.1007	8.0179	14.1264
	ADIV00170	134,496,207	133,951,265	9.4613	15.8692	21.1052
	ADIV00176	288,468,611	287,396,188	9.9387	34.1607	56.1686
	ADIV00189	282,485,104	281,492,906	9.5717	33.5301	46.7218
	ADIV00190	136,302,091	135,795,468	9.9803	16.1369	24.6792
	ADIV00203	143,870,248	143,271,111	9.835	17.0094	23.645
	ADIV00209	139,472,149	138,948,912	9.5479	16.4791	21.2242
	ADIV00221	64,521,470	63,758,299	9.1384	7.0769	21.182
	ADIV00235	60,907,324	60,659,268	9.2362	7.0711	10.2416
	ADIV00236	61,144,092	60,690,779	9.4574	6.9033	15.0991
	ADIV00237	69,360,995	69,042,697	9.0811	7.9519	12.875
	ADIV00249	64,666,593	63,981,287	9.2164	7.1438	21.7347
	ADIV00252	209,080,355	206,721,852	9.278	24.0196	51.9471
	ADIV00254	130,351,149	129,353,292	9.1596	14.9592	38.079
	ADIV00257	71,644,676	70,769,876	9.2044	7.8341	24.4959
	ADIV00258	62,276,938	61,549,738	9.061	6.7958	23.1906
	ADIV00261	68,392,589	67,975,078	8.929	7.7623	15.6012
	ADIV00276	57,904,993	57,727,367	9.3167	6.7637	9.4787
	ADIV00291	58,118,158	57,781,181	9.4377	6.6029	11.7151
	ADIV00294	54,735,387	54,454,951	9.3142	6.3014	11.9138
	ADIV00301	128,175,235	127,655,296	9.477	15.1621	25.3139
	ADIV00317	204,573,999	203,797,729	9.86	24.1846	39.0867
	ADIV00322	241,367,058	240,473,684	9.8231	28.5333	43.1163
	ADIV00325	61,495,330	61,333,881	9.3809	7.202	11.5196
	ADIV00334	139,154,466	138,624,000	9.7732	16.4239	27.6006
	ADIV00344	64,909,848	64,359,126	8.9436	7.155	21.9808
	ADIV00346	135,613,065	135,134,326	9.5955	16.031	21.0129
	ADIV00348	147,986,218	147,426,559	9.8589	17.4555	24.5906
	ADIV00351	114694912	114302622	7.8662	11.2471	18.0885
	ADIV00352	103,347,031	102,966,116	9.7386	12.2221	14.8018
	ADIV00356	131,759,705	131,270,152	9.3496	15.6066	19.8158
	ADIV00364	130,541,487	129,356,833	9.0169	14.9764	38.1999
	ADIV00367	69,389,762	68,893,314	9.2601	7.8418	16.6272
	ADIV00370	72,368,370	71,770,029	9.0728	8.0814	18.1035
	ADIV00372	55,005,253	54,576,305	8.6902	6.1476	13.764
	ADIV00373	123048600	122643496	8.525	12.1674	17.8921
	ADIV00375	73,776,955	72,590,230	8.0704	7.3227	37.0581
	ADIV00379	138,838,176	137,409,692	8.9837	15.6834	42.7736
	ADIV00384	138,005,681	137,454,948	9.446	16.303	21.0547
	ADIV00385	131,481,108	130,590,903	9.2317	15.2863	28.8131
	ADIV00389	166,265,091	165,590,955	9.7423	19.6234	26.7034
	ADIV00398	79,423,277	78,474,540	8.6728	8.3468	28.5399
	ADIV00401	71,827,980	70,988,410	8.689	7.616	26.2885
	ADIV00404	290,038,851	288,919,537	9.4827	34.3157	42.7857
	ADIV00406	214,650,831	213,745,575	9.8619	25.3036	42.2396
	ADIV00408	115,401,667	114,942,038	9.7601	13.6204	22.8786
	ADIV00430	144,139,995	143,548,024	9.4297	17.0499	23.944
	ADIV00437	138,888,459	138,173,718	9.8438	16.3994	27.1689
	ADIV00438	89,419,008	88,753,311	9.2035	10.0651	22.0672
	ADIV00440	76,308,088	75,767,364	8.6333	8.5516	17.3968
	ADIV0082	96,467,100	95,948,638	9.0709	11.2164	16.8594
	ADIV0088	88,950,360	88,565,740	9.5638	10.3521	14.5635
	ADIV01058	79,956,030	79,446,720	9.6016	9.0667	16.0812
	ADIV01059	82,490,628	82,155,436	9.6069	9.4785	11.7887
	ADIV01062	69,724,510	69,113,016	9.154	7.8163	16.2976
	ADIV01063	68,789,920	68,300,808	9.5199	7.787	14.5573
	ADIV01064	72,135,727	71,733,026	9.4585	8.2776	12.6631
	GG-WUR-001	140,894,092	127,748,332	9.282	12.82	12.57
	GG-WUR-140	148,293,912	147,776,368	5.941	11.67	20.15
	GG-WUR-141	148,402,376	147,920,912	6.151	11.7	16.68
	GG-WUR-226	148,290,992	147,684,068	5.859	11.64	62.4

## Sheet: Table S2
Table S2.Nucleotide diversity and runs of homozygosity overview for each individual
Sample ID	heterozygosity (whole-genome, 10kb)*	heterozygosity (whole-genome, bps)*	heterozygosity-out (whole-genome)**	heterozygosity-out (bps)**	# ROHs***	Average ROHs size (bps)	Sum of ROHs (bps)	# Short ROHs (< 100 kb)	Average short ROHs size (bps)	Sum short ROHs (bps)	# Medium ROHs (0.1 - 3 Mb)	Average medium ROHs size (bps)	Sum medium ROHs (bps)	# Long ROHs (>= 3 Mb)	Average long ROHs size (bps)	Sum long ROHs (bps)
ADIV00440	12.2049	0.00122049	47.4567	0.00474567	282	2.35762e+06	664850000	35	82571.4	2890000	190	766053	145550000	57	9059825	516410000
ADIV00276	12.299	0.0012299	41.0773	0.00410773	324	2012716	652120000	39	82820.5	3230000	239	737280	176210000	46	10275652	472680000
ADIV00438	12.9369	0.00129369	47.3303	0.00473303	311	2.13907e+06	665250000	41	83414.6	3420000	209	701244	146560000	61	8447049	515270000
ADIV00189	12.9391	0.00129391	39.4482	0.00394482	404	1.53562e+06	620390000	74	84594.6	6260000	280	638786	178860000	50	8705400	435270000
ADIV00134	14.0259	0.00140259	45.6548	0.00456548	322	1.80357e+06	580750000	80	82875	6630000	183	610164	111660000	59	7838305	462460000
ADIV00052	14.0556	0.00140556	41.8563	0.00418563	342	1.79673e+06	614480000	54	82222.2	4440000	237	700042	165910000	51	8708431	444130000
ADIV00373	14.9494	0.00149494	44.0278	0.00440278	286	2.11353e+06	604470000	41	83170.7	3410000	201	650199	130690000	44	10690227	470370000
ADIV00176	15.0924	0.00150924	38.4039	0.00384039	502	1.10384e+06	554130000	116	81982.8	9510000	346	557977	193060000	40	8789000	351560000
ADIV00022	16.0439	0.00160439	40.4228	0.00404228	498	1.11635e+06	555940000	98	83673.5	8200000	353	561615	198250000	47	7435957	349490000
ADIV00025	16.1003	0.00161003	42.5082	0.00425082	348	1.6506e+06	574410000	67	82238.8	5510000	231	565325	130590000	50	8766200	438310000
ADIV00112	16.4282	0.00164282	41.928	0.0041928	369	1.50523e+06	555430000	75	83066.7	6230000	254	505551	128410000	40	10519750	420790000
ADIV00430	16.4776	0.00164776	43.1977	0.00431977	257	2.2007e+06	565580000	42	82857.1	3480000	162	665370	107790000	53	8571887	454310000
ADIV00235	16.9034	0.00169034	45.0407	0.00450407	323	1.77353e+06	572850000	78	83461.5	6510000	212	525991	111510000	33	13782727	454830000
ADIV00127	16.91	0.001691	40.9835	0.00409835	492	1091565	537050000	108	83148.1	8980000	337	620534	209120000	47	6786170	318950000
ADIV00117	16.9982	0.00169982	45.2056	0.00452056	508	1.12711e+06	572570000	99	83636.4	8280000	357	594426	212210000	52	6770769	352080000
ADIV00370	17.0434	0.00170434	49.9424	0.00499424	289	2.00543e+06	579570000	39	82307.7	3210000	200	773900	154780000	50	8431600	421580000
ADIV0088	17.0698	0.00170698	44.4338	0.00444338	375	1511920	566970000	89	83258.4	7410000	245	524000	128380000	41	10516585	431180000
ADIV00301	17.8414	0.00178414	44.019	0.0044019	303	1.77875e+06	538960000	46	81304.4	3740000	210	647190	135910000	47	8495957	399310000
ADIV00356	18.0269	0.00180269	44.1695	0.00441695	318	1.72075e+06	547200000	48	81458.3	3910000	224	660759	148010000	46	8593043	395280000
ADIV00119	18.1352	0.00181352	42.599	0.0042599	470	1.05651e+06	496560000	99	81111.1	8030000	328	527165	172910000	43	7340000	315620000
ADIV00050	19.042	0.0019042	43.4698	0.00434698	456	1.12807e+06	514400000	86	82558.1	7100000	337	675846	227760000	33	8470909	279540000
ADIV00379	19.0866	0.00190866	47.5253	0.00475253	281	1880427	528400000	43	84186.1	3620000	198	779444	154330000	40	9261250	370450000
ADIV00404	19.1745	0.00191745	44.0048	0.00440048	349	1.44874e+06	505610000	59	81186.4	4790000	236	693856	163750000	54	6242037	337070000
ADIV00131	19.2235	0.00192235	42.2937	0.00422937	459	1.06484e+06	488760000	105	82571.4	8670000	318	499277	158770000	36	8925556	321320000
ADIV00140	19.5144	0.00195144	50.3036	0.00503036	257	1.16047e+06	298240000	57	78947.4	4500000	169	735503	124300000	31	5465806	169440000
ADIV00097	20.4372	0.00204372	42.623	0.0042623	493	935619	461260000	123	81626	10040000	331	505166	167210000	39	7282308	284010000
ADIV00116	20.5982	0.00205982	48.3495	0.00483495	491	926334	454830000	119	80084	9530000	331	639728	211750000	41	5696341	233550000
ADIV00325	20.67	0.002067	45.0955	0.00450955	371	1.30383e+06	483720000	64	82187.5	5260000	270	701444	189390000	37	7812703	289070000
ADIV00040	20.728	0.0020728	43.9289	0.00439289	412	1.13451e+06	467420000	85	83058.8	7060000	284	565775	160680000	43	6969302	299680000
ADIV00090	20.8953	0.00208953	46.2835	0.00462835	400	1224600	489840000	86	82674.4	7110000	275	540436	148620000	39	8566923	334110000
ADIV00334	20.9108	0.00209108	45.5275	0.00455275	373	1.28952e+06	480990000	58	83448.3	4840000	282	589220	166160000	33	9393636	309990000
ADIV00375	21.5795	0.00215795	47.2608	0.00472608	239	2.04126e+06	487860000	43	81627.9	3510000	163	691350	112690000	33	11262424	371660000
ADIV00010	21.6644	0.00216644	44.5011	0.00445011	501	898004	449900000	122	82377.1	10050000	349	542407	189300000	30	8351667	250550000
ADIV01064	21.7915	0.00217915	47.6767	0.00476767	559	863775	482850000	74	82162.2	6080000	453	622053	281790000	32	6093125	194980000
ADIV00023	22.0805	0.00220805	46.3342	0.00463342	422	1111564	469080000	78	82948.7	6470000	300	599467	179840000	44	6426591	282770000
ADIV00067	22.2926	0.00222926	44.3761	0.00443761	386	1.10891e+06	428040000	83	81566.3	6770000	269	489480	131670000	34	8517647	289600000
ADIV00344	22.342	0.0022342	51.2989	0.00512989	354	1.33907e+06	474030000	59	77627.1	4580000	256	775742	198590000	39	6945128	270860000
ADIV00236	22.5648	0.00225648	52.8254	0.00528254	309	1.62149e+06	501040000	79	81772.1	6460000	184	454565	83640000	46	8933478	410940000
ADIV00348	22.7718	0.00227718	46.7402	0.00467402	404	1.11334e+06	449790000	54	79629.6	4300000	312	698365	217890000	38	5989474	227600000
ADIV00346	22.982	0.0022982	46.2814	0.00462814	388	1140567	442540000	53	81132.1	4300000	293	671365	196710000	42	5750714	241530000
ADIV00237	23.0506	0.00230506	53.7306	0.00537306	325	1.56575e+06	508870000	79	80886.1	6390000	197	576599	113590000	49	7936531	388890000
ADIV00322	23.0638	0.00230638	46.2903	0.00462903	425	1.03158e+06	438420000	53	82452.8	4370000	339	670620	227340000	33	6263939	206710000
ADIV00076	23.0811	0.00230811	51.1479	0.00511479	366	1.30279e+06	476820000	60	83000	4980000	264	651326	171950000	42	7140238	299890000
ADIV00128	23.4804	0.00234804	43.6556	0.00436556	520	755635	392930000	100	83000	8300000	390	510462	199080000	30	6185000	185550000
ADIV00048	23.6123	0.00236123	45.2995	0.00452995	462	879134	406160000	78	83461.5	6510000	356	740168	263500000	28	4862500	136150000
ADIV00007	23.6461	0.00236461	43.7153	0.00437153	578	678045	391910000	120	81250	9750000	438	552192	241860000	20	7015000	140300000
ADIV00364	23.7087	0.00237087	56.9076	0.00569076	274	1.7219e+06	471800000	42	81190.5	3410000	188	692394	130170000	44	7686818	338220000
ADIV00107	23.7234	0.00237234	44.6435	0.00446435	440	870454	383000000	91	83296.7	7580000	319	514044	163980000	30	7048000	211440000
ADIV00095	24.2464	0.00242464	44.1478	0.00441478	523	721530	377360000	137	84087.6	11520000	363	499036	181150000	23	8030000	184690000
ADIV00352	24.5325	0.00245325	46.8585	0.00468585	377	1.09029e+06	411040000	44	82727.3	3640000	297	660438	196150000	36	5868056	211250000
ADIV00317	24.6748	0.00246748	47.024	0.0047024	430	954558	410460000	54	82037	4430000	347	653487	226760000	29	6181724	179270000
ADIV00351	24.8303	0.00248303	47.2607	0.00472607	364	1113489	405310000	43	81860.5	3520000	286	700524	200350000	35	5755429	201440000
ADIV00384	25.0719	0.00250719	46.5176	0.00465176	384	1.00458e+06	385760000	69	82029	5660000	283	567738	160670000	32	6857188	219430000
ADIV00408	25.2243	0.00252243	45.4507	0.00454507	391	916496	358350000	84	82976.2	6970000	285	461509	131530000	22	9993182	219850000
ADIV00190	25.4667	0.00254667	44.9767	0.00449767	528	668163	352790000	90	83222.2	7490000	418	524617	219290000	20	6300500	126010000
ADIV00257	25.475	0.0025475	48.8131	0.00488131	363	1.04479e+06	379260000	82	80487.8	6600000	250	542360	135590000	31	7647419	237070000
ADIV00031	25.49	0.002549	46.2669	0.00462669	430	876884	377060000	81	82345.7	6670000	324	606944	196650000	25	6949600	173740000
ADIV00291	25.6981	0.00256981	53.9918	0.00539918	469	968166	454070000	93	82150.5	7640000	338	648905	219330000	38	5976316	227100000
ADIV00130	25.7405	0.00257405	45.3672	0.00453672	440	788546	346960000	96	80625	7740000	319	544357	173650000	25	6622800	165570000
ADIV00118	26.0658	0.00260658	52.1019	0.00521019	615	696065	428080000	133	81729.3	10870000	458	590786	270580000	24	6109583	146630000
ADIV00249	26.068	0.0026068	47.9966	0.00479966	365	1.02805e+06	375240000	79	82784.8	6540000	262	483321	126630000	24	10086250	242070000
ADIV00252	26.2305	0.00262305	51.8317	0.00518317	351	1.13755e+06	399280000	77	81688.3	6290000	242	573595	138810000	32	7943125	254180000
ADIV00147	26.2557	0.00262557	45.807	0.0045807	406	854483	346920000	76	82236.8	6250000	306	490360	150050000	24	7942500	190620000
ADIV00261	26.5315	0.00265315	55.7536	0.00557536	349	1.26734e+06	442300000	88	81136.4	7140000	233	501974	116960000	28	11364286	318200000
ADIV00367	26.5481	0.00265481	53.7174	0.00537174	371	1.16051e+06	430550000	48	81458.3	3910000	282	738404	208230000	41	5327073	218410000
ADIV00209	26.7236	0.00267236	46.3004	0.00463004	377	882573	332730000	77	83246.8	6410000	272	609743	165850000	28	5731071	160470000
ADIV00294	27.3315	0.00273315	53.8019	0.00538019	427	973560	415710000	54	81296.3	4390000	341	675132	230220000	32	5659375	181100000
ADIV00385	27.4122	0.00274122	61.3848	0.00613848	305	1.54134e+06	470110000	56	80892.9	4530000	206	599612	123520000	43	7954884	342060000
ADIV00170	27.5243	0.00275243	47.558	0.0047558	407	809509	329470000	71	80704.2	5730000	313	604920	189340000	23	5843478	134400000
ADIV00055	28.1854	0.00281854	48.0799	0.00480799	369	859106	317010000	45	83555.6	3760000	299	642341	192060000	25	4847600	121190000
ADIV00221	28.4221	0.00284221	50.5368	0.00505368	304	1.10891e+06	337110000	68	82794.1	5630000	211	676114	142660000	25	7552800	188820000
ADIV00254	28.4577	0.00284577	54.9944	0.00549944	323	1.18706e+06	383420000	61	83278.7	5080000	229	449214	102870000	33	8347576	275470000
ADIV00167	28.6523	0.00286523	52.5785	0.00525785	394	945787	372640000	78	81538.5	6360000	283	512862	145140000	33	6701212	221140000
ADIV00398	28.8844	0.00288844	50.3925	0.00503925	308	1.06383e+06	327660000	52	82115.4	4270000	231	581515	134330000	25	7562400	189060000
ADIV00203	29.0721	0.00290721	48.0754	0.00480754	319	896113	285860000	57	83684.2	4770000	242	637769	154340000	20	6337500	126750000
ADIV00058	29.107	0.0029107	48.4815	0.00484815	376	797314	299790000	43	82558.1	3550000	314	641911	201560000	19	4983158	94680000
ADIV00013	29.1469	0.00291469	49.9457	0.00499457	424	686840	291220000	94	82446.8	7750000	311	585852	182200000	19	5330000	101270000
ADIV00056	29.1774	0.00291774	48.6902	0.00486902	314	931497	292490000	51	81568.6	4160000	242	594628	143900000	21	6877619	144430000
ADIV00437	29.8343	0.00298343	49.0136	0.00490136	234	1.22359e+06	286320000	36	81666.7	2940000	170	506294	86070000	28	7046786	197310000
ADIV00372	30.4426	0.00304426	55.7698	0.00557698	353	932011	329000000	50	78000	3900000	274	689744	188990000	29	4693448	136110000
ADIV00258	31.194	0.0031194	51.117	0.0051117	386	679715	262370000	73	81917.8	5980000	298	545470	162550000	15	6256000	93840000
ADIV00100	31.2639	0.00312639	47.6807	0.00476807	348	553247	192530000	48	84375	4050000	292	506233	147820000	8	5082500	40660000
ADIV00389	31.3472	0.00313472	49.1517	0.00491517	376	656117	246700000	49	84285.7	4130000	313	571374	178840000	14	4552143	63730000
ADIV00151	31.784	0.0031784	48.6311	0.00486311	324	620586	201070000	47	84680.9	3980000	266	508947	135380000	11	5610000	61710000
ADIV00110	32.0781	0.00320781	52.4944	0.00524944	387	652274	252430000	66	81212.1	5360000	305	559869	170760000	16	4769375	76310000
ADIV01059	32.3465	0.00323465	51.2158	0.00512158	323	717678	231810000	60	85500	5130000	246	550732	135480000	17	5364706	91200000
ADIV00406	33.1678	0.00331678	49.2344	0.00492344	280	562393	157470000	36	83333.3	3000000	238	525714	125120000	6	4891667	29350000
ADIV01058	33.4384	0.00334384	55.2088	0.00552088	337	755252	254520000	43	83255.8	3580000	278	612806	170360000	16	5036250	80580000
ADIV00165	34.1417	0.00341417	50.0132	0.00500132	279	565233	157700000	27	83333.3	2250000	246	531748	130810000	6	4106667	24640000
ADIV00401	34.5871	0.00345871	55.1149	0.00551149	309	781165	241380000	54	81111.1	4380000	239	629623	150480000	16	5407500	86520000
ADIV00160	34.7832	0.00347832	53.8506	0.00538506	357	580224	207140000	64	83593.8	5350000	286	596189	170510000	7	4468571	31280000
ADIV0082	36.4285	0.00364285	56.4643	0.00564643	361	535873	193450000	71	83802.8	5950000	281	502171	141110000	9	5154444	46390000
ADIV00091	37.4751	0.00374751	56.523	0.0056523	341	477038	162670000	68	79705.9	5420000	269	514758	138470000	4	4695000	18780000
ADIV01062	37.5972	0.00375972	56.6622	0.00566622	218	655550	142910000	29	81034.5	2350000	179	514469	92090000	10	4847000	48470000
ADIV01063	40.8066	0.00408066	60.7611	0.00607611	187	519893	97220000	26	83846.1	2180000	158	525063	82960000	3	4026667	12080000

## Sheet: Table S3
Table S3. Fraction of the genome in any ROHs and in a specific ROH size class
Sample ID	Fraction genome any ROHs	Fraction genome short ROHs	Fraction genome medium ROHs	Fraction genome long ROHs
ADIV00438	0.709047	0.00364516	0.156209	0.549193
ADIV00440	0.708621	0.00308026	0.155132	0.550408
ADIV00276	0.693262	0.00344265	0.18602	0.503799
ADIV00189	0.65939	0.00659752	0.188866	0.463926
ADIV00052	0.653187	0.00473231	0.175085	0.473369
ADIV00373	0.644265	0.0036345	0.139294	0.501337
ADIV00134	0.616522	0.00706649	0.116549	0.492906
ADIV00370	0.614188	0.00334672	0.161506	0.449335
ADIV00025	0.611267	0.00587275	0.138228	0.467166
ADIV00235	0.610468	0.00684266	0.118851	0.484774
ADIV00117	0.610265	0.00882512	0.226181	0.375259
ADIV0088	0.604243	0.00784455	0.136832	0.459567
ADIV00430	0.602613	0.00370911	0.114684	0.48422
ADIV00112	0.591858	0.00664015	0.136725	0.448493
ADIV00022	0.591688	0.00873985	0.210449	0.372499
ADIV00176	0.58962	0.0101361	0.204779	0.374705
ADIV00356	0.583225	0.00416742	0.157754	0.421303
ADIV00301	0.574443	0.00398622	0.144858	0.425599
ADIV00127	0.572268	0.0095712	0.222749	0.339948
ADIV00379	0.557496	0.00377306	0.158884	0.394839
ADIV00050	0.547296	0.00756743	0.241785	0.297944
ADIV00237	0.542372	0.00681069	0.121068	0.414493
ADIV00404	0.538758	0.00510535	0.174392	0.359261
ADIV00236	0.534026	0.0068853	0.0891465	0.437994
ADIV00119	0.528462	0.00834549	0.183718	0.336399
ADIV00090	0.521162	0.00757809	0.157477	0.356106
ADIV00131	0.520938	0.00924079	0.169223	0.342474
ADIV00375	0.519765	0.00374108	0.119896	0.396128
ADIV00325	0.515566	0.00560629	0.201859	0.308101
ADIV01064	0.514639	0.00648028	0.300342	0.207817
ADIV00334	0.511707	0.00515864	0.176151	0.330398
ADIV00076	0.504471	0.00530786	0.179529	0.319633
ADIV00344	0.502797	0.00475363	0.209351	0.288692
ADIV00385	0.501007	0.00477494	0.131652	0.36458
ADIV00364	0.499141	0.00332541	0.135329	0.360487
ADIV00023	0.499003	0.00689595	0.190721	0.301386
ADIV00040	0.498193	0.0075248	0.171258	0.31941
ADIV00097	0.491627	0.010701	0.178218	0.302708
ADIV00291	0.482973	0.00814298	0.232778	0.242051
ADIV00348	0.479402	0.00458309	0.232235	0.242584
ADIV00010	0.478571	0.0107116	0.200814	0.267045
ADIV00116	0.477889	0.00989095	0.219072	0.248926
ADIV00346	0.471675	0.00458309	0.20966	0.257431
ADIV00261	0.470534	0.00761006	0.123775	0.339149
ADIV00322	0.467284	0.0046577	0.242307	0.220319
ADIV00067	0.45622	0.00721571	0.140339	0.308666
ADIV00118	0.456114	0.0115856	0.288244	0.156283
ADIV00367	0.455304	0.00409281	0.218422	0.232789
ADIV00294	0.44294	0.00467902	0.245238	0.193023
ADIV00352	0.438101	0.00387964	0.209064	0.225158
ADIV00317	0.437483	0.00472165	0.241689	0.191072
ADIV00048	0.4329	0.00693859	0.280848	0.145113
ADIV00351	0.431994	0.00375174	0.21354	0.214702
ADIV00252	0.424778	0.00660818	0.147256	0.270914
ADIV00128	0.418607	0.00884643	0.211995	0.197766
ADIV00007	0.417712	0.0103919	0.257783	0.149537
ADIV00384	0.410133	0.00603263	0.170225	0.233876
ADIV00254	0.408663	0.00541444	0.109642	0.293606
ADIV00107	0.406062	0.00788718	0.172815	0.22536
ADIV00257	0.402236	0.0069599	0.142598	0.252678
ADIV00095	0.402204	0.0122784	0.193076	0.196849
ADIV00031	0.401884	0.00710912	0.209597	0.185178
ADIV00249	0.399582	0.0068853	0.13469	0.258007
ADIV00167	0.397173	0.00677871	0.154695	0.235699
ADIV00408	0.381942	0.00742887	0.140189	0.234324
ADIV00190	0.375206	0.00798311	0.232917	0.134306
ADIV00147	0.36976	0.00666147	0.159929	0.20317
ADIV00130	0.369728	0.00817496	0.185082	0.17647
ADIV00221	0.356341	0.00600065	0.149089	0.201251
ADIV00209	0.353761	0.00677871	0.175948	0.171035
ADIV00170	0.350212	0.00610724	0.200857	0.143248
ADIV00398	0.347025	0.00447651	0.141042	0.201507
ADIV00372	0.346684	0.00386898	0.197744	0.145071
ADIV00055	0.337038	0.00400754	0.203862	0.129169
ADIV00058	0.319527	0.00378371	0.21483	0.100913
ADIV00056	0.311746	0.00443388	0.153374	0.153939
ADIV00013	0.307312	0.00817496	0.1912	0.107937
ADIV00437	0.30517	0.00313356	0.0917364	0.2103
ADIV00203	0.30468	0.00508403	0.164501	0.135095
ADIV00258	0.277448	0.0063204	0.171109	0.100018
ADIV01058	0.271276	0.00381569	0.181576	0.085885
ADIV00110	0.265628	0.00532918	0.178964	0.0813339
ADIV00389	0.261886	0.0044019	0.189559	0.0679257
ADIV00401	0.256216	0.00444453	0.159556	0.0922161
ADIV01059	0.246879	0.00546773	0.144208	0.0972042
ADIV00140	0.22795	0.00449782	0.106541	0.116911
ADIV00160	0.22017	0.00570222	0.181128	0.0333393
ADIV00151	0.214308	0.00424202	0.144293	0.0657727
ADIV0082	0.206047	0.00634172	0.150261	0.0494441
ADIV00100	0.205003	0.00431663	0.157349	0.0433369
ADIV00091	0.168061	0.00541444	0.14263	0.0200164
ADIV00406	0.167837	0.00319751	0.133357	0.0312823
ADIV00165	0.166387	0.00239813	0.137727	0.0262622
ADIV01062	0.152318	0.00250471	0.0981528	0.051661
ADIV01063	0.103621	0.00232352	0.0884217	0.0128753
